# Supplementary material for: Genetic, Epigenetic, Genomic and Microbial Approaches to Enhance Salt Tolerance of Plants: A Comprehensive Review
Source: Biology (Basel). 2021 Dec 1;10(12):1255. doi: 10.3390/biology10121255 (PMC8698797; doi:10.3390/biology10121255)
Supplement: Supplementary file 1 [file biology-10-01255-s001.zip]

Archive with 1 entries (1 files):
- biology-1463012-supplementary.pdf
